# Supplementary material for: Facile fabrication of recyclable robust noncovalent porous crystals from low-symmetry helicene derivative
Source: Nat Commun. 2024 Jun 27;15:5469. doi: 10.1038/s41467-024-49865-y (PMC11211482; doi:10.1038/s41467-024-49865-y)
Supplement: Supplementary file 3 — source data [file 41467_2024_49865_MOESM3_ESM.xlsx]

## Sheet: primitive cell
Molecule I
C	-2.79799	14.699	1.869
C	-2.96399	13.748	2.891
C	-1.58299	14.806	1.097
C	-3.936	15.463	1.505
C	-4.15498	13.574	3.557
H	-2.15099	13.088	3.13801
C	-0.359	14.104	1.414
C	-1.66362	15.4813	-0.13606
C	-5.13499	15.311	2.229
C	-3.892	16.294	0.352
C	-4.18898	12.54	4.617
C	-5.25501	14.384	3.23201
C	0.09698	13.728	2.72801
C	0.444	13.715	0.315
C	-2.81064	16.2533	-0.46405
C	-0.65363	15.3123	-1.11406
H	-5.98001	15.918	1.946
H	-4.75901	16.89	0.099
C	-4.86498	11.326	4.494
C	-3.43085	12.7864	5.757
H	-6.19401	14.261	3.75001
C	-0.264	14.42	3.947
C	1.024	12.668	2.834
C	1.43198	12.713	0.466
C	0.28437	14.3503	-0.93706
H	-2.79864	16.8093	-1.39006
H	-0.71463	15.8703	-2.03806
C	-4.716	10.359	5.52
C	-5.82301	11.128	3.38601
C	-3.42985	11.9324	6.845
H	-2.84585	13.6944	5.802
C	-0.87202	15.687	3.96001
C	0.06916	13.8444	5.2
C	1.64802	12.141	1.678
C	1.369	12.137	4.11
H	1.99137	12.4043	-0.40306
H	0.94935	14.0743	-1.73706
C	-5.00599	8.94098	5.31101
C	-4.16883	10.7314	6.768
C	-7.13399	10.756	3.69401
C	-5.49102	11.369	2.054
C	-2.56885	12.3234	7.97801
H	-1.05201	16.194	3.03
C	-1.21184	16.3104	5.13601
C	0.86101	12.667	5.247
C	-0.31287	14.4824	6.39201
H	2.34799	11.327	1.793
H	2.04599	11.296	4.13501
C	-4.95801	8.37499	4.02701
C	-5.14699	8.077	6.416
C	-4.51286	9.91443	7.931
H	-7.41001	10.592	4.724
C	-8.08201	10.614	2.694
H	-4.48001	11.638	1.791
C	-6.45099	11.266	1.061
C	-2.67084	13.6064	8.508
C	-1.58186	11.4694	8.47201
H	-1.66184	17.2914	5.107
C	-0.96583	15.6864	6.362
H	1.09715	12.2554	6.216
H	-0.06886	14.0154	7.335
H	-4.76199	9.01	3.179
C	-5.102	7.01901	3.83
C	-5.33399	6.70499	6.19001
C	-5.05784	8.62541	7.75401
C	-4.50684	10.4564	9.22501
H	-9.08501	10.309	2.95
C	-7.74601	10.881	1.375
H	-6.186	11.483	0.037
H	-3.42886	14.2734	8.12501
C	-1.81184	14.0324	9.50801
H	-1.49184	10.4744	8.06201
C	-0.72484	11.8974	9.474
H	-1.25684	16.1604	7.28601
H	-5.00899	6.61	2.835
C	-5.32701	6.179	4.91901
H	-5.44199	6.03801	7.031
C	-5.50085	7.9114	8.87701
H	-4.16984	11.4654	9.37701
C	-4.98222	9.75514	10.3081
H	-8.48598	10.788	0.595
H	-1.90484	15.0314	9.90199
C	-0.83322	13.1812	9.99406
H	0.03614	11.2294	9.85001
H	-5.45501	5.117	4.773
H	-5.92784	6.92941	8.74801
C	-5.45022	8.45513	10.1381
H	-5.0192	10.2361	11.2741
H	-0.1532	13.5141	10.7641
H	-5.79522	7.88414	10.9861
Molecule II
C	11.083	10.595	2.388
C	9.88401	10.13	1.821
C	12.018	9.721	3.05701
C	11.28	11.999	2.425
C	8.94398	10.973	1.276
H	9.656	9.07901	1.852
C	11.928	8.27699	3.04001
C	12.948	10.322	3.93
C	10.333	12.848	1.818
C	12.368	12.543	3.16
C	7.72799	10.348	0.706
C	9.183	12.357	1.259
C	11.391	7.465	1.978
C	12.376	7.60701	4.204
C	13.134	11.731	3.93
C	13.631	9.544	4.896
H	10.516	13.911	1.841
H	12.521	13.614	3.16
C	6.46698	10.429	1.294
C	7.90238	9.5773	-0.43706
H	8.455	13.029	0.829
C	11.359	7.858	0.585
C	10.943	6.16401	2.295
C	11.989	6.26899	4.45701
C	13.243	8.26401	5.109
H	13.907	12.139	4.564
H	14.37	10.017	5.52801
C	5.405	9.679	0.728
C	6.22802	11.39	2.391
C	6.83936	8.9953	-1.10506
H	8.90036	9.45527	-0.83406
C	12.087	8.94799	0.078
C	10.6254	7.07628	-0.33906
C	11.213	5.60099	3.56501
C	10.241	5.38799	1.329
H	12.306	5.806	5.379
H	13.613	7.707	5.954
C	4.192	9.348	1.474
C	5.54135	9.12928	-0.56406
C	5.19401	12.319	2.254
C	7.04001	11.455	3.52301
C	7.17836	8.20028	-2.30106
H	12.73	9.504	0.735
C	12.0254	9.30028	-1.24606
C	10.034	5.85499	0.076
C	10.5484	7.46929	-1.68606
H	10.852	4.606	3.77801
H	9.87701	4.41801	1.636
C	4.19901	9.29701	2.878
C	3.04699	8.884	0.796
C	4.31637	8.8523	-1.31506
H	4.575	12.296	1.369
C	4.96801	13.276	3.22901
H	7.83199	10.736	3.65901
C	6.837	12.439	4.476
C	7.98335	8.75528	-3.29106
C	6.79137	6.86429	-2.42206
H	12.6124	10.1333	-1.60406
C	11.2174	8.57927	-2.13005
H	9.48437	5.28427	-0.65305
H	9.96337	6.87327	-2.37106
H	5.09701	9.563	3.41
C	3.10301	8.86199	3.59
C	1.926	8.48501	1.54
C	3.07535	8.79629	-0.64806
C	4.31436	8.84328	-2.71706
H	4.15299	13.974	3.11301
C	5.79898	13.346	4.339
H	7.492	12.494	5.333
H	8.29037	9.78728	-3.19906
C	8.39621	8.00287	-4.37806
H	6.17237	6.42327	-1.65606
C	7.20421	6.11385	-3.51206
H	11.1444	8.87027	-3.16605
H	3.15901	8.78601	4.666
C	1.94101	8.48501	2.916
H	1.048	8.12802	1.027
C	1.90036	8.65929	-1.40106
H	5.23837	8.96428	-3.25206
C	3.14737	8.74627	-3.44206
H	5.63617	14.1014	5.092
H	9.02421	8.45185	-5.13206
C	8.01021	6.67587	-4.49406
H	6.90122	5.08087	-3.59706
H	1.07202	8.157	3.466
H	0.94735	8.62528	-0.89805
C	1.93137	8.61627	-2.77706
H	3.18721	8.81085	-4.51906
H	8.34121	6.08187	-5.33406
H	1.01336	8.50928	-3.33306
Molecule III
C	14.243	-3.49501	3.517
C	13.487	-2.54198	4.222
C	13.755	-4.826	3.24301
C	15.458	-3.055	2.934
C	13.905	-1.242	4.393
H	12.519	-2.812	4.60401
C	12.551	-5.381	3.82401
C	14.3868	-5.54041	2.205
C	15.899	-1.73599	3.16
C	16.167	-3.90799	2.045
C	13.014	-0.344	5.162
C	15.143	-0.83899	3.867
C	12.003	-5.07001	5.11901
C	11.826	-6.28901	3.01501
C	15.6149	-5.08242	1.654
C	13.7548	-6.66442	1.619
H	16.837	-1.432	2.724
H	17.105	-3.57001	1.626
C	12.272	0.68898	4.59001
C	12.867	-0.62102	6.51801
H	15.485	0.177	3.99901
C	12.783	-4.60698	6.247
C	10.628	-5.309	5.335
C	10.473	-6.585	3.304
C	12.4619	-6.92843	1.924
H	16.0979	-5.69942	0.911
H	14.2748	-7.22241	0.854
C	11.352	1.39601	5.403
C	12.557	1.11698	3.20401
C	12.117	0.182	7.36
H	13.382	-1.475	6.93101
C	14.187	-4.66899	6.28801
C	12.118	-4.13199	7.406
C	9.867	-6.032	4.38701
C	9.99698	-4.854	6.52901
H	9.93483	-7.24043	2.63701
H	11.8998	-7.65643	1.364
C	10.246	2.174	4.84601
C	11.417	1.27799	6.81
C	12.859	2.46	2.967
C	12.611	0.22099	2.137
C	12.047	-0.24201	8.77201
H	14.718	-5.11201	5.466
C	14.896	-4.20999	7.371
C	10.705	-4.23201	7.49901
C	12.86	-3.638	8.491
H	8.817	-6.19398	4.579
H	8.93401	-5.01999	6.625
C	9.727	1.882	3.574
C	9.55599	3.101	5.65101
C	10.865	2.37201	7.609
H	12.847	3.15801	3.79
C	13.189	2.89702	1.695
H	12.362	-0.81699	2.292
C	12.98	0.65401	0.875
C	13.222	-0.519	9.46501
C	10.825	-0.46901	9.40601
H	15.973	-4.29098	7.375
C	14.23	-3.65299	8.466
H	10.23	-3.86201	8.39501
H	12.333	-3.25899	9.355
H	10.19	1.11098	2.98001
C	8.60499	2.51801	3.089
C	8.44199	3.77	5.12201
C	9.995	3.31101	7.017
C	11.337	2.63401	8.903
H	13.402	3.94301	1.529
C	13.262	1.99201	0.646
H	13.044	-0.056	0.064
H	14.171	-0.34998	8.978
C	13.1837	-1.00828	10.7581
H	9.908	-0.26398	8.873
C	10.7886	-0.95828	10.7001
H	14.785	-3.266	9.306
H	8.202	2.23399	2.128
C	7.976	3.49801	3.856
H	7.909	4.47998	5.73401
C	9.58	4.423	7.763
H	12.062	1.97701	9.348
C	10.9482	3.75041	9.60801
H	13.5374	2.32528	-0.34006
H	14.1047	-1.22041	11.2761
C	11.9658	-1.23387	11.3841
H	9.83862	-1.13126	11.1831
H	7.10601	4.01299	3.478
H	8.92299	5.15001	7.314
C	10.0321	4.63542	9.04601
H	11.3868	3.94713	10.5721
H	11.9328	-1.62886	12.3891
H	9.69515	5.49844	9.6
Molecule IV
C	3.98799	-12.693	7.991
C	4.153	-11.742	6.97001
C	2.77201	-12.801	8.764
C	5.12599	-13.457	8.35601
C	5.34501	-11.568	6.304
H	3.34	-11.082	6.723
C	1.54799	-12.098	8.446
C	2.85362	-13.4753	9.99706
C	6.324	-13.305	7.63201
C	5.08199	-14.288	9.50801
C	5.37901	-10.534	5.244
C	6.444	-12.378	6.629
C	1.09301	-11.722	7.133
C	0.746	-11.709	9.54601
C	4.00063	-14.2483	10.3251
C	1.84364	-13.3063	10.9751
H	7.17	-13.912	7.91501
H	5.948	-14.884	9.761
C	6.05502	-9.31999	5.366
C	4.61983	-10.7804	4.10401
H	7.38299	-12.255	6.111
C	1.45298	-12.415	5.91301
C	0.16598	-10.662	7.027
C	-0.24199	-10.707	9.39501
C	0.90562	-12.3443	10.7981
H	3.98865	-14.8043	11.2501
H	1.90462	-13.8643	11.8991
C	5.90601	-8.35299	4.341
C	7.013	-9.12199	6.474
C	4.61984	-9.92643	3.016
H	4.03482	-11.6874	4.059
C	2.062	-13.682	5.901
C	1.12085	-11.8384	4.661
C	-0.45799	-10.135	8.183
C	-0.179	-10.131	5.751
H	-0.80137	-10.3983	10.2631
H	0.24064	-12.0683	11.5981
C	6.19601	-6.93499	4.55
C	5.35885	-8.72542	3.093
C	8.32401	-8.74998	6.167
C	6.68099	-9.36399	7.80601
C	3.75884	-10.3174	1.882
H	2.242	-14.189	6.831
C	2.40085	-14.3044	4.725
C	0.33	-10.661	4.614
C	1.50286	-12.4764	3.469
H	-1.15699	-9.32098	8.068
H	-0.856	-9.29	5.726
C	6.14801	-6.37	5.834
C	6.33698	-6.07101	3.44601
C	5.70285	-7.90844	1.93001
H	8.6	-8.586	5.137
C	9.272	-8.60799	7.167
H	5.67101	-9.633	8.06901
C	7.64099	-9.25998	8.799
C	3.86085	-11.6004	1.352
C	2.77184	-9.46342	1.388
H	2.85184	-15.2854	4.754
C	2.15484	-13.6804	3.499
H	0.09385	-10.2484	3.64501
H	1.25884	-12.0094	2.526
H	5.95199	-7.00398	6.682
C	6.29201	-5.014	6.031
C	6.524	-4.69899	3.671
C	6.24785	-6.6194	2.107
C	5.69685	-8.45041	0.636
H	10.276	-8.303	6.91101
C	8.93598	-8.87499	8.48601
H	7.37699	-9.47801	9.82301
H	4.61884	-12.2674	1.735
C	3.00283	-12.0264	0.352
H	2.68085	-8.46842	1.799
C	1.91484	-9.89243	0.387
H	2.44584	-14.1554	2.575
H	6.19902	-4.60501	7.027
C	6.517	-4.17301	4.942
H	6.63201	-4.03201	2.83
C	6.69084	-5.90541	0.984
H	5.36084	-9.45941	0.484
C	6.17221	-7.74915	-0.44705
H	9.67599	-8.782	9.26501
H	3.09583	-13.0254	-0.042
C	2.02422	-11.1751	-0.13306
H	1.15386	-9.22443	0.01
H	6.645	-3.11101	5.089
H	7.11786	-4.92342	1.113
C	6.64021	-6.44913	-0.27706
H	6.20922	-8.23012	-1.41306
H	1.3442	-11.5091	-0.90306
H	6.98521	-5.87714	-1.12506
Molecule V
C	-9.89399	-8.58899	7.473
C	-8.69502	-8.12399	8.04101
C	-10.828	-7.715	6.804
C	-10.09	-9.993	7.43601
C	-7.75399	-8.967	8.585
H	-8.46701	-7.07301	8.00901
C	-10.738	-6.271	6.821
C	-11.758	-8.31601	5.93101
C	-9.144	-10.842	8.043
C	-11.178	-10.537	6.70101
C	-6.53898	-8.34201	9.15501
C	-7.99301	-10.351	8.60201
C	-10.202	-5.45901	7.88301
C	-11.187	-5.602	5.65701
C	-11.944	-9.72601	5.93101
C	-12.441	-7.538	4.96501
H	-9.326	-11.906	8.02001
H	-11.331	-11.608	6.70101
C	-5.277	-8.423	8.56701
C	-6.71236	-7.57027	10.2981
H	-7.26601	-11.023	9.03201
C	-10.17	-5.85201	9.27601
C	-9.75301	-4.15798	7.566
C	-10.799	-4.26401	5.404
C	-12.053	-6.25801	4.752
H	-12.717	-10.134	5.29701
H	-13.18	-8.012	4.333
C	-4.21501	-7.67401	9.13301
C	-5.03801	-9.385	7.47001
C	-5.64935	-6.98928	10.9661
H	-7.71037	-7.44927	10.6951
C	-10.898	-6.94301	9.78301
C	-9.43537	-5.07128	10.2001
C	-10.023	-3.59499	6.296
C	-9.05099	-3.38301	8.53201
H	-11.117	-3.80101	4.48201
H	-12.423	-5.70199	3.907
C	-3.00201	-7.342	8.38701
C	-4.35136	-7.12328	10.4251
C	-4.00402	-10.313	7.60701
C	-5.85	-9.44998	6.339
C	-5.98837	-6.19428	12.1621
H	-11.541	-7.498	9.12601
C	-10.8364	-7.29428	11.1071
C	-8.844	-3.84898	9.78501
C	-9.35835	-5.46428	11.5471
H	-9.66201	-2.60099	6.083
H	-8.68699	-2.41298	8.225
C	-3.00898	-7.29099	6.983
C	-1.85801	-6.87698	9.065
C	-3.12637	-6.84727	11.1761
H	-3.38501	-10.29	8.49201
C	-3.779	-11.27	6.632
H	-6.642	-8.73	6.202
C	-5.648	-10.433	5.38501
C	-6.79337	-6.74927	13.1521
C	-5.60237	-4.85828	12.2831
H	-11.4224	-8.1273	11.4641
C	-10.0284	-6.57428	11.9911
H	-8.29436	-3.27929	10.5141
H	-8.77335	-4.86827	12.2321
H	-3.90703	-7.55799	6.45201
C	-1.91299	-6.856	6.271
C	-0.73701	-6.47899	8.32
C	-1.88536	-6.78928	10.5091
C	-3.12436	-6.83829	12.5781
H	-2.96402	-11.969	6.748
C	-4.609	-11.341	5.522
H	-6.302	-10.489	4.528
H	-7.10039	-7.78128	13.0601
C	-7.20722	-5.99787	14.2391
H	-4.98237	-4.4163	11.5171
C	-6.01519	-4.10786	13.3731
H	-9.95437	-6.86528	13.0271
H	-1.96999	-6.781	5.195
C	-0.752	-6.47901	6.94501
H	0.14199	-6.12099	8.833
C	-0.71136	-6.65329	11.2621
H	-4.04836	-6.95928	13.1131
C	-1.95737	-6.74126	13.3031
H	-4.44616	-12.0954	4.76901
H	-7.83434	-6.44687	14.9931
C	-6.82121	-4.67086	14.3561
H	-5.71221	-3.07485	13.4581
H	0.11701	-6.14999	6.394
H	0.24163	-6.61929	10.7591
C	-0.74137	-6.61127	12.6381
H	-1.99721	-6.80586	14.3801
H	-7.15222	-4.07686	15.1951
H	0.17662	-6.50328	13.1941
Molecule VI
C	-13.053	5.50101	6.34401
C	-12.298	4.54701	5.639
C	-12.565	6.83199	6.618
C	-14.269	5.06102	6.927
C	-12.715	3.24802	5.468
H	-11.329	4.81701	5.257
C	-11.362	7.387	6.037
C	-13.1979	7.54542	7.65601
C	-14.709	3.74199	6.70101
C	-14.977	5.91301	7.816
C	-11.824	2.35002	4.698
C	-13.953	2.844	5.99301
C	-10.813	7.07499	4.742
C	-10.636	8.295	6.846
C	-14.4258	7.08842	8.207
C	-12.5648	8.67042	8.242
H	-15.648	3.43802	7.137
H	-15.916	5.57501	8.235
C	-11.082	1.31701	5.271
C	-11.677	2.62701	3.342
H	-14.295	1.829	5.86101
C	-11.594	6.61202	3.613
C	-9.43799	7.31401	4.526
C	-9.28399	8.59101	6.556
C	-11.2729	8.93342	7.93701
H	-14.9078	7.70442	8.95101
H	-13.0849	9.22743	9.00801
C	-10.162	0.60999	4.458
C	-11.368	0.88902	6.657
C	-10.927	1.824	2.501
H	-12.193	3.48102	2.93
C	-12.997	6.67499	3.573
C	-10.928	6.137	2.45501
C	-8.67799	8.038	5.474
C	-8.808	6.86	3.332
H	-8.74484	9.24643	7.224
H	-10.7109	9.66242	8.49701
C	-9.057	-0.168	5.015
C	-10.227	0.728	3.051
C	-11.669	-0.45401	6.894
C	-11.421	1.78501	7.72301
C	-10.858	2.24801	1.088
H	-13.529	7.11699	4.395
C	-13.707	6.21599	2.49001
C	-9.515	6.237	2.362
C	-11.671	5.64402	1.37
H	-7.62801	8.2	5.281
H	-7.74499	7.02601	3.235
C	-8.53701	0.12399	6.28701
C	-8.36601	-1.095	4.20901
C	-9.675	-0.36601	2.25201
H	-11.658	-1.15201	6.07101
C	-11.999	-0.89098	8.166
H	-11.172	2.82299	7.56801
C	-11.79	1.35201	8.98601
C	-12.032	2.52499	0.395
C	-9.63501	2.475	0.455
H	-14.783	6.29599	2.487
C	-13.041	5.65899	1.395
H	-9.04101	5.868	1.466
H	-11.144	5.265	0.505
H	-9.00001	0.89401	6.881
C	-7.415	-0.51201	6.77101
C	-7.251	-1.763	4.738
C	-8.80501	-1.30502	2.844
C	-10.148	-0.628	0.957
H	-12.212	-1.936	8.33201
C	-12.073	0.01402	9.215
H	-11.854	2.06199	9.79701
H	-12.981	2.35599	0.883
C	-11.9936	3.01428	-0.89706
H	-8.718	2.27	0.988
C	-9.59863	2.96429	-0.83906
H	-13.596	5.271	0.555
H	-7.01199	-0.228	7.732
C	-6.78501	-1.491	6.00401
H	-6.71799	-2.473	4.127
C	-8.39	-2.41699	2.097
H	-10.873	0.029	0.513
C	-9.75817	-1.74542	0.253
H	-12.3474	-0.31928	10.2011
H	-12.9146	3.22628	-1.41506
C	-10.7758	3.23985	-1.52406
H	-8.64863	3.13729	-1.32206
H	-5.91502	-2.005	6.38201
H	-7.733	-3.14399	2.547
C	-8.84216	-2.62942	0.815
H	-10.1978	-1.94113	-0.71106
H	-10.7428	3.63487	-2.52806
H	-8.50618	-3.49241	0.261

## Sheet: THF@D6H
THF
C	-1.42629	7.32953	4.30514
H	-2.38331	7.08796	4.77251
H	-0.94861	6.40465	3.98722
C	-1.60556	8.35961	3.19255
O	-0.56738	7.956	5.25695
H	-0.84458	8.22947	2.42653
H	-2.57455	8.27348	2.70647
C	-1.41681	9.70678	3.91389
C	-1.03055	9.30271	5.33933
H	-2.32133	10.3123	3.91019
H	-0.62599	10.2924	3.44982
H	-0.2313	9.90703	5.76274
H	-1.89766	9.35169	6.00144
D6H I
C	-4.16169	12.5671	4.77637
C	-4.11515	13.6017	3.71874
C	-4.84444	11.3587	4.63911
C	-3.39696	12.7997	5.91634
C	-2.91308	13.7752	3.07188
C	-5.21384	14.4021	3.36924
C	-4.68886	10.3731	5.64578
C	-5.80289	11.1767	3.52817
H	-2.80307	13.7004	5.9682
C	-3.40209	11.9322	6.99424
H	-2.10289	13.1187	3.33833
C	-2.73478	14.7171	2.04416
C	-5.08258	15.3219	2.36167
H	-6.16051	14.2751	3.87327
C	-4.13983	10.7337	6.89692
C	-4.94486	8.95176	5.41013
C	-7.1145	10.8063	3.83285
C	-5.46715	11.4208	2.19758
C	-2.53555	12.2889	8.13521
C	-1.50782	14.8206	1.28745
C	-3.87153	15.4736	1.65698
H	-5.92793	15.9236	2.06216
C	-4.45498	9.88765	8.04543
C	-4.98843	8.05047	6.49424
C	-4.94387	8.41938	4.11083
H	-7.38939	10.6301	4.86189
C	-8.0627	10.6778	2.83149
H	-4.45344	11.682	1.93833
C	-6.42572	11.3247	1.20236
C	-2.60611	13.5652	8.68671
C	-1.57133	11.4029	8.61764
C	-1.57137	15.4994	0.05258
C	-0.29129	14.1084	1.61813
C	-3.81078	16.3024	0.50369
C	-4.90561	8.56842	7.84637
C	-4.50064	10.4177	9.34335
C	-5.09792	6.67583	6.23927
H	-4.83619	9.08263	3.2699
C	-5.01877	7.0628	3.8854
H	-9.06761	10.3753	3.0845
C	-7.72434	10.9509	1.51365
H	-6.1563	11.5424	0.17967
H	-3.34719	14.2568	8.31308
C	-1.73657	13.9542	9.69377
H	-1.50355	10.4108	8.19508
C	-0.70135	11.794	9.62318
C	-2.71424	16.2728	-0.29329
C	-0.54623	15.3314	-0.9106
C	0.15218	13.722	2.9347
C	0.52253	13.7189	0.52594
H	-4.67655	16.8928	0.23563
C	-5.28359	7.80278	8.95851
H	-4.23758	11.4472	9.50824
C	-4.93415	9.66946	10.4151
H	-5.10987	5.98605	7.06844
C	-5.12549	6.17881	4.95656
H	-4.95318	6.67991	2.87764
H	-8.46568	10.8718	0.73397
H	-1.80317	14.9498	10.1047
C	-0.77644	13.0714	10.1659
H	0.04412	11.1015	9.98463
H	-2.68693	16.8348	-1.2151
H	-0.59437	15.8923	-1.83304
C	0.38676	14.3671	-0.72483
C	-0.20043	14.4186	4.15428
C	1.06191	12.647	3.0426
C	1.48876	12.695	0.67948
H	-5.61694	6.78754	8.81594
C	-5.28708	8.33468	10.2287
H	-5.02038	10.1366	11.3849
H	-5.19758	5.11685	4.76936
H	-0.08666	13.3766	10.9397
H	1.06451	14.0931	-1.51646
C	0.13117	13.8411	5.4072
C	-0.80089	15.6899	4.16756
C	1.67763	12.1067	1.88843
C	1.40167	12.1134	4.31829
H	2.04682	12.3797	-0.19005
H	-5.58287	7.7212	11.0672
C	-0.2502	14.4807	6.5985
C	0.91019	12.6549	5.45629
H	-0.98205	16.1988	3.23821
C	-1.13664	16.3156	5.34435
H	2.35327	11.2722	2.00445
H	2.06096	11.2576	4.34164
H	-0.01605	14.0083	7.5416
C	-0.8975	15.6884	6.57054
H	1.14774	12.2434	6.42564
H	-1.58231	17.2994	5.31382
H	-1.18999	16.162	7.49451
D6H II
C	7.71809	10.3735	0.80288
C	8.93911	10.9876	1.37121
C	6.46167	10.4659	1.4017
C	7.88074	9.59169	-0.33765
C	9.88012	10.1315	1.8957
C	9.17601	12.371	1.38219
C	5.39476	9.70553	0.86079
C	6.23563	11.4351	2.49514
H	8.87505	9.45803	-0.73784
C	6.80724	9.01279	-0.9913
H	9.64894	9.08038	1.90551
C	11.0787	10.585	2.47281
C	10.3276	12.8519	1.94857
H	8.44445	13.0505	0.97066
C	5.51905	9.14934	-0.4324
C	4.20643	9.34386	1.63484
C	5.20225	12.3646	2.35921
C	7.05088	11.4998	3.62388
C	7.11853	8.19754	-2.1823
C	12.0124	9.69716	3.12751
C	11.2752	11.9891	2.53484
H	10.5094	13.9156	1.99031
C	4.28945	8.83838	-1.15781
C	3.08584	8.77976	0.99019
C	4.22463	9.34895	3.03886
H	4.57422	12.3338	1.48161
C	4.98809	13.3297	3.32946
H	7.83739	10.7747	3.76082
C	6.85529	12.4863	4.57622
C	7.92953	8.71852	-3.1867
C	6.69503	6.87165	-2.28354
C	12.9528	10.2847	3.99928
C	11.9092	8.25336	3.10001
C	12.3691	12.5191	3.2718
C	3.07724	8.68731	-0.45713
C	4.24814	8.87074	-2.55964
C	2.01409	8.30979	1.76309
H	5.09969	9.70774	3.55296
C	3.17368	8.85211	3.77761
C	5.82391	13.4026	4.43488
H	7.51173	12.5389	5.43195
H	8.26383	9.74305	-3.11114
C	8.31448	7.93903	-4.26645
H	6.06782	6.45442	-1.5091
C	7.08229	6.09292	-3.3627
C	13.1461	11.694	4.01592
C	13.6401	9.49143	4.95078
C	11.3598	7.44817	2.03754
C	12.36	7.57129	4.25695
H	12.5213	13.5899	3.28786
C	1.89443	8.47537	-1.17961
H	5.14835	9.06368	-3.11522
C	3.06687	8.7209	-3.2518
H	1.16793	7.85805	1.26967
C	2.04216	8.3505	3.13825
H	3.24432	8.81303	4.85467
H	5.67241	14.1657	5.18226
H	8.9484	8.35915	-5.03202
C	7.8956	6.61992	-4.35905
H	6.75215	5.06688	-3.42718
H	13.9293	12.0917	4.64429
H	14.3859	9.95433	5.58106
C	13.246	8.21162	5.15592
C	11.335	7.83905	0.64341
C	10.8929	6.15393	2.35593
C	11.946	6.24145	4.51321
H	0.96443	8.34696	-0.6497
C	1.88447	8.47679	-2.55656
H	3.06794	8.82114	-4.32709
H	1.21711	7.9722	3.72543
H	8.20709	6.00478	-5.19113
H	13.622	7.6442	5.99137
C	10.599	7.05899	-0.28554
C	12.0686	8.92594	0.13608
C	11.1483	5.58986	3.62862
C	10.189	5.38149	1.38859
H	12.2569	5.77432	5.43632
H	0.95851	8.31028	-3.08734
C	10.5237	7.45485	-1.63134
C	9.99937	5.84086	0.13055
H	12.7113	9.48301	0.79348
C	12.0097	9.27782	-1.19126
H	10.7607	4.6056	3.8455
H	9.80791	4.41951	1.69958
H	9.93167	6.8645	-2.31577
C	11.1974	8.56247	-2.07587
H	9.44959	5.26973	-0.60225
H	12.6007	10.1095	-1.5466
H	11.1226	8.8565	-3.11101
H	4.17569	14.0304	3.21407

## Sheet: CHCl3@D6H
CHCl3
C	2.79385	8.03638	2.15272
H	3.73799	7.8494	1.65587
Cl	2.63532	6.86084	3.45971
Cl	1.50247	7.81696	0.96037
Cl	2.81739	9.68038	2.77056
D6H I
C	-6.44941	11.2686	5.34445
C	-5.18994	11.1195	4.76489
C	-7.66313	11.6282	4.57664
C	-6.61836	10.9975	6.69907
C	-4.12442	10.6508	5.5722
C	-4.96367	11.5738	3.3763
C	-8.61676	10.6505	4.4135
C	-7.87845	12.9049	4.03362
C	-5.55035	10.7282	7.53741
H	-7.61525	11.0304	7.1131
C	-4.25595	10.6464	6.98027
C	-2.92151	10.035	5.01114
C	-3.93638	12.4866	3.12811
C	-5.78895	11.1907	2.31974
H	-8.40261	9.67331	4.80951
C	-9.80918	10.8663	3.69907
H	-7.1364	13.6798	4.15493
C	-9.02134	13.1492	3.31921
C	-5.87319	10.4634	8.9531
C	-3.02921	10.6772	7.77629
C	-1.79248	9.81564	5.82856
C	-2.94068	9.44697	3.73431
H	-3.30054	12.8032	3.94106
C	-3.74079	13.002	1.8572
H	-6.57078	10.4665	2.48351
C	-5.61559	11.7363	1.05879
C	-9.98409	12.1422	3.10392
C	-10.7568	9.80977	3.42548
H	-9.18506	14.1174	2.87072
C	-6.71694	11.3309	9.6409
C	-5.42323	9.3123	9.60174
C	-1.80031	10.3104	7.19167
C	-3.00988	11.2423	9.06055
C	-0.70686	9.09082	5.31541
H	-3.82841	9.5276	3.13012
C	-1.87701	8.70791	3.26569
H	-2.93212	13.6959	1.682
C	-4.59122	12.6408	0.82172
H	-6.28355	11.4521	0.25899
C	-11.0719	12.3672	2.21732
C	-10.6713	8.48325	3.99659
C	-11.6917	10.0331	2.39331
H	-7.06495	12.2258	9.14615
C	-7.11913	11.0531	10.9375
H	-4.76905	8.63223	9.07708
C	-5.81919	9.03892	10.9012
C	-0.62103	10.4401	7.93936
H	-3.92221	11.6031	9.49964
C	-1.8366	11.4026	9.76343
H	0.15242	8.90618	5.94084
C	-0.73777	8.55015	4.05123
H	-1.94672	8.21707	2.30629
H	-4.45427	13.0558	-0.16455
H	-11.207	13.3525	1.79159
C	-11.8643	11.3328	1.8413
C	-10.1228	8.14141	5.28352
C	-11.1283	7.4163	3.18605
C	-12.3923	8.94456	1.81671
H	-7.78226	11.732	11.4502
C	-6.67764	9.90211	11.5723
H	-5.45983	8.14908	11.3976
H	0.32316	10.1663	7.49571
C	-0.63538	10.962	9.21338
H	-1.8568	11.8986	10.7227
H	0.0975	7.96985	3.6927
H	-12.6426	11.4753	1.10624
C	-10.1016	9.0344	6.42136
C	-9.64485	6.82695	5.47657
C	-10.7168	6.08759	3.45573
C	-12.0126	7.6774	2.11194
H	-13.1377	9.14087	1.05919
H	-7.00971	9.671	12.574
H	0.28455	11.0538	9.76991
C	-10.8436	10.228	6.47514
C	-9.35403	8.67562	7.57133
C	-9.90911	5.82189	4.51481
C	-8.91852	6.49393	6.65445
H	-11.0328	5.30362	2.7831
H	-12.3986	6.84141	1.55183
H	-11.4917	10.4846	5.65648
C	-10.7825	11.0628	7.56415
C	-9.28122	9.55696	8.6641
C	-8.73087	7.40244	7.63935
H	-9.51723	4.82949	4.68131
H	-8.51155	5.4959	6.72727
H	-11.3774	11.9646	7.57598
C	-9.96298	10.7453	8.65177
H	-8.68219	9.27964	9.51948
H	-8.15533	7.1678	8.52105
H	-9.88882	11.4147	9.49412
D6H II
C	5.38729	11.7103	0.78027
C	6.06838	10.6477	1.37277
C	5.36035	13.0781	1.34593
C	4.62251	11.4854	-0.3605
C	5.92334	9.35444	0.81297
C	7.01879	10.9108	2.47432
C	4.16974	13.5154	1.87767
C	6.47548	13.9313	1.34697
C	4.62857	10.272	-1.02657
H	4.02975	12.2977	-0.75438
C	5.37356	9.20415	-0.48136
C	6.1941	8.13188	1.57013
C	8.33461	10.4605	2.34738
C	6.67403	11.6639	3.59596
H	3.34656	12.8228	1.89494
C	4.01858	14.7907	2.45128
H	7.41534	13.5984	0.9329
C	6.3709	15.1762	1.90874
C	3.77441	10.1732	-2.22617
C	5.71274	7.9916	-1.22586
C	6.27587	6.89059	0.90381
C	6.14829	8.129	2.97519
H	8.61809	9.89039	1.47563
C	9.27936	10.7558	3.31671
H	5.65741	11.9983	3.72738
C	7.62925	11.9909	4.54379
C	5.1701	15.618	2.50051
C	2.80502	15.2076	3.11623
H	7.22885	15.8305	1.94306
C	3.83317	11.1686	-3.19732
C	2.83959	9.14741	-2.37471
C	6.2038	6.86001	-0.5442
C	5.73886	7.98354	-2.62877
C	6.3848	5.71419	1.65967
H	5.99661	9.05722	3.4996
C	6.22045	6.95723	3.69566
H	10.2883	10.3865	3.20785
C	8.93299	11.5371	4.41012
H	7.35229	12.6023	5.38999
C	5.13538	16.8379	3.22901
C	1.5785	14.4401	3.10933
C	2.89201	16.3199	3.9792
H	4.5572	11.9631	-3.09069
C	2.97178	11.1554	-4.28268
H	2.78519	8.37054	-1.62696
C	1.98361	9.1302	-3.46431
C	6.61483	5.74113	-1.28303
H	5.44492	8.86205	-3.17392
C	6.18721	6.89189	-3.33834
H	6.43082	4.76121	1.15637
C	6.36706	5.74021	3.03459
H	6.12006	6.98212	4.7706
H	9.67107	11.7871	5.15611
H	6.01289	17.4705	3.23593
C	4.049	17.1478	3.97946
C	1.12331	13.5664	2.05869
C	0.77592	14.5224	4.2727
C	1.87507	16.5623	4.93583
H	3.02533	11.9416	-5.0192
C	2.03779	10.1396	-4.41844
H	1.2686	8.32772	-3.57453
H	6.99652	4.87406	-0.76761
C	6.59235	5.74517	-2.65969
H	6.2497	6.94878	-4.41512
H	6.41957	4.81837	3.59165
H	4.04373	18.0313	4.60055
C	1.46387	13.7279	0.66199
C	0.22385	12.5314	2.39534
C	-0.19299	13.525	4.54428
C	0.93202	15.6148	5.15938
H	1.93659	17.4449	5.55664
H	1.34871	10.1409	-5.25046
H	6.91438	4.8732	-3.20779
C	2.05407	14.8953	0.14489
C	1.13688	12.6978	-0.25566
C	-0.38445	12.5004	3.67353
C	-0.10202	11.5262	1.44185
H	-0.74703	13.5832	5.46975
H	0.26409	15.6898	6.00186
H	2.23198	15.7311	0.79738
C	2.38376	15.0048	-1.18401
C	1.50817	12.8171	-1.60621
C	0.38348	11.5769	0.18009
H	-1.05618	11.6881	3.90815
H	-0.73812	10.7154	1.76569
H	2.82287	15.9223	-1.54827
C	2.14609	13.9413	-2.06027
H	1.27689	12.0085	-2.2846
H	0.1673	10.8026	-0.53926
H	2.43256	14.0132	-3.09751
